# Supplementary material for: PChopper: high throughput peptide prediction for MRM/SRM transition design
Source: BMC Bioinformatics. 2011 Aug 15;12:338. doi: 10.1186/1471-2105-12-338 (PMC3230909; doi:10.1186/1471-2105-12-338)
Supplement: Additional file 1 — Combined results from 9 experiments that target 52 sites. [file 1471-2105-12-338-S1.CSV]

Experiment	Gene	Enzyme	Sequence	Site	Start	End	Length	% Hydrophobic Amino Acids	Predicted Charge State	Mass (Phospho Peptide)	Predicted m/z (Phospho Peptide)	Mass (Non-Phospho Peptide)	Predicted m/z (Non-Phospho Peptide)
Exp1	PKB-alpha	Trypsin	RPHFPQF[S][Y]SASGTA	S473 Y474	466	480	15	13.33	3	1811.7069399999998	604.9095897133333	1651.7742799999999	551.5987030466666
Exp1	PKB-alpha	Trypsin	RPHFPQF[S]YSASGTA	S473	466	480	15	13.33	3	1731.7406099999998	578.25414638	1651.7742799999999	551.5987030466666
Exp1	PKB-alpha	Trypsin	RPHFPQFS[Y]SASGTA	Y474	466	480	15	13.33	3	1731.7406099999998	578.25414638	1651.7742799999999	551.5987030466666
Exp2	PKB-beta	Trypsin	YFDDEFTAQSITI[T]PPDR	T451	438	455	18	22.22	2	2194.94596	1098.48025638	2114.97963	1058.4970913799998
Exp2	PKB-beta	Trypsin	THFPQF[S]YSASIR	S474	468	480	13	23.08	3	1619.71334	540.9117230466667	1539.74701	514.2562797133334
Exp3	PKB-gamma	Trypsin	YFDEEFTAQTITI[T]PPEK	T447	434	451	18	22.22	2	2208.9867600000002	1105.50065638	2129.02043	1065.51749138
Exp3	PKB-gamma	Trypsin	RPHFPQF[S]YSASGR	S472	465	478	14	14.29	4	1715.75693	429.94650888	1635.7906	409.95492638
Exp5	GSK-3 beta	Trypsin	VTTVVA[T]PGQGPDRPQEVSYTDTK	T43	37	60	24	16.67	3	2625.232300000001	876.0847097133337	2545.265970000001	849.4292663800003
Exp5	GSK-3 beta	Trypsin	IQAAAS[P]PANATAASDTN[A]GDR	P390 A402	384	405	22	4.55	2	2228.90999	1115.46227138	2068.9773299999997	1035.4959413799997
Exp5	GSK-3 beta	Trypsin	IQAAAS[P]PANATAASDTNAGDR	P390	384	405	22	4.55	2	2148.94366	1075.4791063799998	2068.9773299999997	1035.4959413799997
Exp5	GSK-3 beta	Trypsin	IQAAASPPANATAASDTN[A]GDR	A402	384	405	22	4.55	2	2148.94366	1075.4791063799998	2068.9773299999997	1035.4959413799997
Exp6	Forkhead box protein O1A	Trypsin	TS[S]NA[S]TI[S]GR	S319 S322 S325	317	327	11	9.09	2	1319.4197	660.71712638	1079.52071	540.76763138
Exp6	Forkhead box protein O1A	Trypsin	TS[S]NASTISGR	S319	317	327	11	9.09	2	1159.48704	580.75079638	1079.52071	540.76763138
Exp6	Forkhead box protein O1A	Trypsin	TSSNA[S]TISGR	S322	317	327	11	9.09	2	1159.48704	580.75079638	1079.52071	540.76763138
Exp6	Forkhead box protein O1A	Trypsin	TSSNASTI[S]GR	S325	317	327	11	9.09	2	1159.48704	580.75079638	1079.52071	540.76763138
Exp6	Forkhead box protein O1A	Trypsin	TS[S]NA[S]TISGR	S319 S322	317	327	11	9.09	2	1239.45337	620.73396138	1079.52071	540.76763138
Exp6	Forkhead box protein O1A	Trypsin	TS[S]NASTI[S]GR	S319 S325	317	327	11	9.09	2	1239.45337	620.73396138	1079.52071	540.76763138
Exp6	Forkhead box protein O1A	Trypsin	TSSNA[S]TI[S]GR	S322 S325	317	327	11	9.09	2	1239.45337	620.73396138	1079.52071	540.76763138
Exp7	Tuberin	Trypsin	SL[S]PPPELEER	S540	538	548	11	18.18	2	1332.59623	667.3053913800001	1252.6299000000001	627.3222263800001
Exp7	Tuberin	Trypsin	KTSGPL[S]PPTGPPGPAPAGPAVR	S664	658	680	23	8.7	3	2188.1041000000005	730.3753097133335	2108.1377700000003	703.7198663800001
Exp7	Tuberin	Trypsin	ST[S]LNERPK	S939	937	945	9	11.11	3	1110.50704	371.1762897133333	1030.54071	344.52084637999997
Exp7	Tuberin	Trypsin	SI[S]VSEHVVR	S981	979	988	10	40	3	1191.56488	398.19556971333327	1111.59855	371.54012637999995
Exp7	Tuberin	Trypsin	SL[S]VPAASTAKPPPLPR	S1254	1252	1268	17	17.65	3	1767.92839	590.3167397133333	1687.96206	563.66129638
Exp7	Tuberin	Trypsin	SS[S]SPELQTLQDILGDPGDK	S1387	1385	1404	20	20	2	2165.9729	1083.99372638	2086.00657	1044.01056138
Exp7	Tuberin	Trypsin	L[S]PEVK	S1411	1410	1415	6	33.33	2	751.3517	376.68312638000003	671.3853700000001	336.69996138000005
Exp7	Tuberin	Trypsin	AR[S]Q[S]GTLDGESAAWSASGEDSR	S1418 S1420	1416	1438	23	8.7	3	2483.9591300000006	828.993653046667	2324.0264700000002	775.6827663800001
Exp7	Tuberin	Trypsin	GY[T]ISDSAPSR	T1462	1460	1470	11	9.09	2	1232.5074299999999	617.26099138	1152.5411	577.27782638
Exp7	Tuberin	Trypsin	LI[S]SVEDFTEFV	S1798	1796	1807	12	50	1	1464.6425100000001	1465.64978638	1384.6761800000002	1385.68345638
Exp7	Tuberin	Trypsin	AR[S]QSGTLDGESAAWSASGEDSR	S1418	1416	1438	23	8.7	3	2403.9928000000004	802.3382097133335	2324.0264700000002	775.6827663800001
Exp7	Tuberin	Trypsin	ARSQ[S]GTLDGESAAWSASGEDSR	S1420	1416	1438	23	8.7	3	2403.9928000000004	802.3382097133335	2324.0264700000002	775.6827663800001
Exp8	Mitogen-activated protein kinase 3	Trypsin	IADPEHDHTGFL[T]E[Y]VATR	T202 Y204	190	208	19	21.05	4	2330.9609600000003	583.7475163800001	2171.0283	543.76435138
Exp8	Mitogen-activated protein kinase 3	Trypsin	IADPEHDHTGFL[T]EYVATR	T202	190	208	19	21.05	4	2250.99463	563.75593388	2171.0283	543.76435138
Exp8	Mitogen-activated protein kinase 3	Trypsin	IADPEHDHTGFLTE[Y]VATR	Y204	190	208	19	21.05	4	2250.99463	563.75593388	2171.0283	543.76435138
Exp9	Insulin receptor substrate 1	Trypsin	LE[Y]YENEK	Y46	44	51	8	12.5	2	1166.45327	584.23391138	1086.48694	544.25074638
Exp9	Insulin receptor substrate 1	Trypsin	TH[S]AG[T][S]PTITHQK	S527 T530 S531	525	538	14	7.14	4	1704.6310799999997	427.1650463799999	1464.7320899999997	367.19029887999994
Exp9	Insulin receptor substrate 1	Trypsin	H[S]AFVPTR	S574	573	580	8	25	3	993.44331	332.15504638	913.47698	305.49960304666666
Exp9	Insulin receptor substrate 1	Trypsin	LST[S]SGR	S794	791	797	7	14.29	2	786.3272900000001	394.17092138000004	706.3609600000001	354.18775638000005
Exp9	Insulin receptor substrate 1	Trypsin	VNL[S]PNR	S1078	1075	1081	7	28.57	2	878.4011199999999	440.20783637999995	798.4347899999999	400.22467137999996
Exp9	Insulin receptor substrate 1	Trypsin	HS[S]ETFSSTPSATR	S1101	1099	1112	14	7.14	3	1573.64097	525.55426638	1493.67464	498.8988230466666
Exp9	Insulin receptor substrate 1	Trypsin	RHSSA[S]FENVWLRPGELGGAPK	S1145	1140	1161	22	22.73	5	2474.1855500000006	495.8443863800001	2394.2192200000004	479.85112038000005
Exp9	Insulin receptor substrate 1	Trypsin	R[S][S]EDLSAYASISFQK	S1222 S1223	1221	1236	16	18.75	3	1947.8016299999997	650.2744863799999	1787.8689699999998	596.9635997133332
Exp9	Insulin receptor substrate 1	Trypsin	TH[S]AGTSPTITHQK	S527	525	538	14	7.14	4	1544.6984199999997	387.18188137999994	1464.7320899999997	367.19029887999994
Exp9	Insulin receptor substrate 1	Trypsin	THSAG[T]SPTITHQK	T530	525	538	14	7.14	4	1544.6984199999997	387.18188137999994	1464.7320899999997	367.19029887999994
Exp9	Insulin receptor substrate 1	Trypsin	THSAGT[S]PTITHQK	S531	525	538	14	7.14	4	1544.6984199999997	387.18188137999994	1464.7320899999997	367.19029887999994
Exp9	Insulin receptor substrate 1	Trypsin	TH[S]AG[T]SPTITHQK	S527 T530	525	538	14	7.14	4	1624.6647499999997	407.17346387999993	1464.7320899999997	367.19029887999994
Exp9	Insulin receptor substrate 1	Trypsin	TH[S]AGT[S]PTITHQK	S527 S531	525	538	14	7.14	4	1624.6647499999997	407.17346387999993	1464.7320899999997	367.19029887999994
Exp9	Insulin receptor substrate 1	Trypsin	THSAG[T][S]PTITHQK	T530 S531	525	538	14	7.14	4	1624.6647499999997	407.17346387999993	1464.7320899999997	367.19029887999994
Exp9	Insulin receptor substrate 1	Trypsin	R[S]SEDLSAYASISFQK	S1222	1221	1236	16	18.75	3	1867.8352999999997	623.6190430466665	1787.8689699999998	596.9635997133332
Exp9	Insulin receptor substrate 1	Trypsin	RS[S]EDLSAYASISFQK	S1223	1221	1236	16	18.75	3	1867.8352999999997	623.6190430466665	1787.8689699999998	596.9635997133332
Exp1	PKB-alpha	Arg-C-proteinase	PHFPQF[S][Y]SASGTA	S473 Y474	467	480	14	14.29	2	1655.6058299999997	828.8101913799999	1495.6731699999998	748.8438613799999
Exp1	PKB-alpha	Arg-C-proteinase	PHFPQF[S]YSASGTA	S473	467	480	14	14.29	2	1575.6394999999998	788.8270263799999	1495.6731699999998	748.8438613799999
Exp1	PKB-alpha	Arg-C-proteinase	PHFPQFS[Y]SASGTA	Y474	467	480	14	14.29	2	1575.6394999999998	788.8270263799999	1495.6731699999998	748.8438613799999
Exp2	PKB-beta	Arg-C-proteinase	YFDDEFTAQSITI[T]PPDR	T451	438	455	18	22.22	2	2194.94596	1098.48025638	2114.97963	1058.4970913799998
Exp2	PKB-beta	Arg-C-proteinase	THFPQF[S]YSASIR	S474	468	480	13	23.08	3	1619.71334	540.9117230466667	1539.74701	514.2562797133334
Exp3	PKB-gamma	Arg-C-proteinase	PHFPQF[S]YSASGR	S472	466	478	13	15.38	3	1559.65582	520.8925497133333	1479.68949	494.23710637999994
Exp5	GSK-3 beta	Arg-C-proteinase	DKDGSKVTTVVA[T]PGQGPDR	T43	31	50	20	15	4	2106.99463	527.75593388	2027.0283	507.76435138
Exp5	GSK-3 beta	Arg-C-proteinase	IQAAAS[P]PANATAASDTN[A]GDR	P390 A402	384	405	22	4.55	2	2228.90999	1115.46227138	2068.9773299999997	1035.4959413799997
Exp5	GSK-3 beta	Arg-C-proteinase	IQAAAS[P]PANATAASDTNAGDR	P390	384	405	22	4.55	2	2148.94366	1075.4791063799998	2068.9773299999997	1035.4959413799997
Exp5	GSK-3 beta	Arg-C-proteinase	IQAAASPPANATAASDTN[A]GDR	A402	384	405	22	4.55	2	2148.94366	1075.4791063799998	2068.9773299999997	1035.4959413799997
Exp6	Forkhead box protein O1A	Arg-C-proteinase	TS[S]NA[S]TI[S]GR	S319 S322 S325	317	327	11	9.09	2	1319.4197	660.71712638	1079.52071	540.76763138
Exp6	Forkhead box protein O1A	Arg-C-proteinase	TS[S]NASTISGR	S319	317	327	11	9.09	2	1159.48704	580.75079638	1079.52071	540.76763138
Exp6	Forkhead box protein O1A	Arg-C-proteinase	TSSNA[S]TISGR	S322	317	327	11	9.09	2	1159.48704	580.75079638	1079.52071	540.76763138
Exp6	Forkhead box protein O1A	Arg-C-proteinase	TSSNASTI[S]GR	S325	317	327	11	9.09	2	1159.48704	580.75079638	1079.52071	540.76763138
Exp6	Forkhead box protein O1A	Arg-C-proteinase	TS[S]NA[S]TISGR	S319 S322	317	327	11	9.09	2	1239.45337	620.73396138	1079.52071	540.76763138
Exp6	Forkhead box protein O1A	Arg-C-proteinase	TS[S]NASTI[S]GR	S319 S325	317	327	11	9.09	2	1239.45337	620.73396138	1079.52071	540.76763138
Exp6	Forkhead box protein O1A	Arg-C-proteinase	TSSNA[S]TI[S]GR	S322 S325	317	327	11	9.09	2	1239.45337	620.73396138	1079.52071	540.76763138
Exp7	Tuberin	Arg-C-proteinase	SL[S]PPPELEER	S540	538	548	11	18.18	2	1332.59623	667.3053913800001	1252.6299000000001	627.3222263800001
Exp7	Tuberin	Arg-C-proteinase	GSEKKTSGPL[S]PPTGPPGPAPAGPAVR	S664	654	680	27	7.41	4	2589.2951400000006	648.3310613800002	2509.3288100000004	628.3394788800001
Exp7	Tuberin	Arg-C-proteinase	ST[S]LNER	S939	937	943	7	14.29	2	885.3593199999999	443.68693637999996	805.3929899999999	403.70377138
Exp7	Tuberin	Arg-C-proteinase	SI[S]VSEHVVR	S981	979	988	10	40	3	1191.56488	398.19556971333327	1111.59855	371.54012637999995
Exp7	Tuberin	Arg-C-proteinase	DTALYKSL[S]VPAASTAKPPPLPR	S1254	1246	1268	23	17.39	4	2459.2824700000006	615.8278938800001	2379.3161400000004	595.8363113800001
Exp7	Tuberin	Arg-C-proteinase	L[S]PEVKAR[S]Q[S]GTLDGESAAWSASGEDSR	S1411 S1418 S1420	1410	1438	29	13.79	4	3217.3002700000006	805.3323438800002	2977.40128	745.35759638
Exp7	Tuberin	Arg-C-proteinase	GY[T]ISDSAPSR	T1462	1460	1470	11	9.09	2	1232.5074299999999	617.26099138	1152.5411	577.27782638
Exp7	Tuberin	Arg-C-proteinase	LI[S]SVEDFTEFV	S1798	1796	1807	12	50	1	1464.6425100000001	1465.64978638	1384.6761800000002	1385.68345638
Exp7	Tuberin	Arg-C-proteinase	L[S]PEVKARSQSGTLDGESAAWSASGEDSR	S1411	1410	1438	29	13.79	4	3057.3676100000002	765.3491788800001	2977.40128	745.35759638
Exp7	Tuberin	Arg-C-proteinase	LSPEVKAR[S]QSGTLDGESAAWSASGEDSR	S1418	1410	1438	29	13.79	4	3057.3676100000002	765.3491788800001	2977.40128	745.35759638
Exp7	Tuberin	Arg-C-proteinase	LSPEVKARSQ[S]GTLDGESAAWSASGEDSR	S1420	1410	1438	29	13.79	4	3057.3676100000002	765.3491788800001	2977.40128	745.35759638
Exp7	Tuberin	Arg-C-proteinase	L[S]PEVKAR[S]QSGTLDGESAAWSASGEDSR	S1411 S1418	1410	1438	29	13.79	4	3137.3339400000004	785.3407613800001	2977.40128	745.35759638
Exp7	Tuberin	Arg-C-proteinase	L[S]PEVKARSQ[S]GTLDGESAAWSASGEDSR	S1411 S1420	1410	1438	29	13.79	4	3137.3339400000004	785.3407613800001	2977.40128	745.35759638
Exp7	Tuberin	Arg-C-proteinase	LSPEVKAR[S]Q[S]GTLDGESAAWSASGEDSR	S1418 S1420	1410	1438	29	13.79	4	3137.3339400000004	785.3407613800001	2977.40128	745.35759638
Exp8	Mitogen-activated protein kinase 3	Arg-C-proteinase	IADPEHDHTGFL[T]E[Y]VATR	T202 Y204	190	208	19	21.05	4	2330.9609600000003	583.7475163800001	2171.0283	543.76435138
Exp8	Mitogen-activated protein kinase 3	Arg-C-proteinase	IADPEHDHTGFL[T]EYVATR	T202	190	208	19	21.05	4	2250.99463	563.75593388	2171.0283	543.76435138
Exp8	Mitogen-activated protein kinase 3	Arg-C-proteinase	IADPEHDHTGFLTE[Y]VATR	Y204	190	208	19	21.05	4	2250.99463	563.75593388	2171.0283	543.76435138
Exp9	Insulin receptor substrate 1	Arg-C-proteinase	LE[Y]YENEKKWR	Y46	44	54	11	18.18	4	1636.72865	410.18943888	1556.76232	390.19785638
Exp9	Insulin receptor substrate 1	Arg-C-proteinase	PA[S]VDG[S]PV[S]PSTNR	S341 S345 S348	339	353	15	13.33	2	1709.61	855.81227638	1469.71101	735.86278138
Exp9	Insulin receptor substrate 1	Arg-C-proteinase	H[S]AFVPTR	S574	573	580	8	25	3	993.44331	332.15504638	913.47698	305.49960304666666
Exp9	Insulin receptor substrate 1	Arg-C-proteinase	LST[S]SGR	S794	791	797	7	14.29	2	786.3272900000001	394.17092138000004	706.3609600000001	354.18775638000005
Exp9	Insulin receptor substrate 1	Arg-C-proteinase	VNL[S]PNR	S1078	1075	1081	7	28.57	2	878.4011199999999	440.20783637999995	798.4347899999999	400.22467137999996
Exp9	Insulin receptor substrate 1	Arg-C-proteinase	HS[S]ETFSSTPSATR	S1101	1099	1112	14	7.14	3	1573.64097	525.55426638	1493.67464	498.8988230466666
Exp9	Insulin receptor substrate 1	Arg-C-proteinase	HSSA[S]FENVWLR	S1145	1141	1152	12	33.33	3	1511.65582	504.89254971333327	1431.68949	478.23710637999994
Exp9	Insulin receptor substrate 1	Arg-C-proteinase	R[S][S]EDLSAYASISFQKQPEDR	S1222 S1223	1221	1241	21	14.29	4	2573.0836100000006	644.2781788800002	2413.15095	604.29501388
Exp9	Insulin receptor substrate 1	Arg-C-proteinase	PA[S]VDGSPVSPSTNR	S341	339	353	15	13.33	2	1549.67734	775.84594638	1469.71101	735.86278138
Exp9	Insulin receptor substrate 1	Arg-C-proteinase	PASVDG[S]PVSPSTNR	S345	339	353	15	13.33	2	1549.67734	775.84594638	1469.71101	735.86278138
Exp9	Insulin receptor substrate 1	Arg-C-proteinase	PASVDGSPV[S]PSTNR	S348	339	353	15	13.33	2	1549.67734	775.84594638	1469.71101	735.86278138
Exp9	Insulin receptor substrate 1	Arg-C-proteinase	PA[S]VDG[S]PVSPSTNR	S341 S345	339	353	15	13.33	2	1629.64367	815.82911138	1469.71101	735.86278138
Exp9	Insulin receptor substrate 1	Arg-C-proteinase	PA[S]VDGSPV[S]PSTNR	S341 S348	339	353	15	13.33	2	1629.64367	815.82911138	1469.71101	735.86278138
Exp9	Insulin receptor substrate 1	Arg-C-proteinase	PASVDG[S]PV[S]PSTNR	S345 S348	339	353	15	13.33	2	1629.64367	815.82911138	1469.71101	735.86278138
Exp9	Insulin receptor substrate 1	Arg-C-proteinase	R[S]SEDLSAYASISFQKQPEDR	S1222	1221	1241	21	14.29	4	2493.1172800000004	624.2865963800001	2413.15095	604.29501388
Exp9	Insulin receptor substrate 1	Arg-C-proteinase	RS[S]EDLSAYASISFQKQPEDR	S1223	1221	1241	21	14.29	4	2493.1172800000004	624.2865963800001	2413.15095	604.29501388
Exp1	PKB-alpha	Thermolysin	I[T]PPDQDDS	T450	449	457	9	11.11	1	1066.38558	1067.3928563799998	986.4192499999999	987.4265263799999
Exp2	PKB-beta	Thermolysin	I[T]PPDRYDS	T451	450	458	9	11.11	2	1142.4644999999998	572.2395263799999	1062.4981699999998	532.2563613799999
Exp3	PKB-gamma	Thermolysin	I[T]PPEKYDEDG	T447	446	456	11	9.09	2	1342.5329599999998	672.2737563799999	1262.5666299999998	632.2905913799999
Exp4	GSK-3 alpha	Thermolysin	ARTS[S]FAEPGGGGGGGGGGPGGS	S21	17	39	23	4.35	2	1912.7700299999995	957.3922913799997	1832.8036999999995	917.4091263799997
Exp5	GSK-3 beta	Thermolysin	VQQP[S]AFGS	S21	17	25	9	22.22	1	999.40626	1000.41353638	919.43993	920.44720638
Exp5	GSK-3 beta	Thermolysin	A[T]PGQGPDRPQEVSYTDTK	T43	42	60	19	5.26	3	2125.93171	709.6511797133334	2045.9653799999996	682.9957363799999
Exp5	GSK-3 beta	Thermolysin	AASDTN[A]GDRGQTNN	A402	396	410	15	0	2	1570.60089	786.30772138	1490.63456	746.32455638
Exp6	Forkhead box protein O1A	Thermolysin	FRPRTS[S]N	S319	313	320	8	12.5	3	1043.45495	348.82559304666665	963.48862	322.17014971333333
Exp7	Tuberin	Thermolysin	L[S]PPPELEERDV	S540	539	550	12	25	2	1459.65955	730.83705138	1379.69322	690.8538863800001
Exp7	Tuberin	Thermolysin	L[S]PPTGPPGP	S664	663	672	10	10	1	998.4473800000003	999.4546563800003	918.4810500000003	919.4883263800003
Exp7	Tuberin	Thermolysin	ARST[S]LNERPKS	S939	935	946	12	8.33	4	1424.6772899999999	357.17659888	1344.71096	337.18501638
Exp7	Tuberin	Thermolysin	I[S]VSEH	S981	980	985	6	33.33	2	750.2949199999999	376.15473638	670.32859	336.17157138
Exp7	Tuberin	Thermolysin	LSKSS[S]SPELQT	S1387	1382	1393	12	16.67	2	1342.6017299999999	672.3081413799999	1262.6354	632.32497638
Exp7	Tuberin	Thermolysin	L[S]PEVK	S1411	1410	1415	6	33.33	2	751.3517	376.68312638000003	671.3853700000001	336.69996138000005
Exp7	Tuberin	Thermolysin	AR[S]Q[S]GT	S1418 S1420	1416	1422	7	0	2	865.27322	433.64388638	705.3405600000001	353.67755638000006
Exp7	Tuberin	Thermolysin	LRPRGY[T]ISDS	T1462	1456	1466	11	18.18	3	1343.6234600000003	448.8817630466667	1263.6571300000003	422.2263197133334
Exp7	Tuberin	Thermolysin	LSNEHGSYR[Y]TEF	Y1571	1562	1574	13	15.38	3	1681.67735	561.5663930466666	1601.71102	534.9109497133333
Exp7	Tuberin	Thermolysin	AR[S]QSGT	S1418	1416	1422	7	0	2	785.3068900000001	393.66072138000004	705.3405600000001	353.67755638000006
Exp7	Tuberin	Thermolysin	ARSQ[S]GT	S1420	1416	1422	7	0	2	785.3068900000001	393.66072138000004	705.3405600000001	353.67755638000006
Exp8	Mitogen-activated protein kinase 3	Thermolysin	FL[T]E[Y]VATRWYR	T202 Y204	200	211	12	33.33	3	1763.74735	588.9230597133334	1603.8146900000002	535.6121730466667
Exp8	Mitogen-activated protein kinase 3	Thermolysin	FL[T]EYVATRWYR	T202	200	211	12	33.33	3	1683.7810200000001	562.26761638	1603.8146900000002	535.6121730466667
Exp8	Mitogen-activated protein kinase 3	Thermolysin	FLTE[Y]VATRWYR	Y204	200	211	12	33.33	3	1683.7810200000001	562.26761638	1603.8146900000002	535.6121730466667
Exp9	Insulin receptor substrate 1	Thermolysin	LE[Y]YENEKKWRHKSS	Y46	44	58	15	13.33	6	2075.9465800000003	346.9983730466667	1995.98025	333.67065138000004
Exp9	Insulin receptor substrate 1	Thermolysin	LTRRSRTE[S]IT	S307	299	309	11	18.18	4	1398.6980299999996	350.6817838799999	1318.7316999999996	330.6902013799999
Exp9	Insulin receptor substrate 1	Thermolysin	A[S]VDG[S]P	S341 S345	340	346	7	14.29	1	791.21396	792.22123638	631.2813000000001	632.2885763800001
Exp9	Insulin receptor substrate 1	Thermolysin	V[S]PSTNRTH	S348	347	355	9	11.11	3	1077.46043	360.1607530466667	997.4941000000001	333.50530971333336
Exp9	Insulin receptor substrate 1	Thermolysin	LNHSR[S]IP	S374	369	376	8	25	3	1002.46478	335.16220304666666	922.49845	308.50675971333334
Exp9	Insulin receptor substrate 1	Thermolysin	FRKRTH[S]AG[T][S]PT	S527 T530 S531	521	533	13	7.69	5	1684.6524799999997	337.93777237999996	1444.7534899999998	289.95797437999994
Exp9	Insulin receptor substrate 1	Thermolysin	LPGHRH[S]AF	S574	568	576	9	22.22	4	1100.49165	276.13018888	1020.5253199999999	256.13860637999994
Exp9	Insulin receptor substrate 1	Thermolysin	LST[S]SGR	S794	791	797	7	14.29	2	786.3272900000001	394.17092138000004	706.3609600000001	354.18775638000005
Exp9	Insulin receptor substrate 1	Thermolysin	LLHPPEPK[S]PGE[Y]VN	S892 Y896	884	898	15	20	3	1835.78959	612.9371397133333	1675.8569300000001	559.6262530466666
Exp9	Insulin receptor substrate 1	Thermolysin	L[S]PNRNQS	S1078	1077	1084	8	12.5	2	994.42332	498.21893638	914.45699	458.23577138
Exp9	Insulin receptor substrate 1	Thermolysin	A[S]FEN	S1145	1144	1148	5	20	1	646.19996	647.20723638	566.2336300000001	567.2409063800001
Exp9	Insulin receptor substrate 1	Thermolysin	LGSGESSSTRR[S][S]EDLS	S1222 S1223	1211	1227	17	11.76	3	1913.74049	638.9207730466666	1753.80783	585.6098863799999
Exp9	Insulin receptor substrate 1	Thermolysin	A[S]VDGSP	S341	340	346	7	14.29	1	711.2476300000001	712.2549063800001	631.2813000000001	632.2885763800001
Exp9	Insulin receptor substrate 1	Thermolysin	ASVDG[S]P	S345	340	346	7	14.29	1	711.2476300000001	712.2549063800001	631.2813000000001	632.2885763800001
Exp9	Insulin receptor substrate 1	Thermolysin	FRKRTH[S]AGTSPT	S527	521	533	13	7.69	5	1524.7198199999998	305.95124037999994	1444.7534899999998	289.95797437999994
Exp9	Insulin receptor substrate 1	Thermolysin	FRKRTHSAG[T]SPT	T530	521	533	13	7.69	5	1524.7198199999998	305.95124037999994	1444.7534899999998	289.95797437999994
Exp9	Insulin receptor substrate 1	Thermolysin	FRKRTHSAGT[S]PT	S531	521	533	13	7.69	5	1524.7198199999998	305.95124037999994	1444.7534899999998	289.95797437999994
Exp9	Insulin receptor substrate 1	Thermolysin	FRKRTH[S]AG[T]SPT	S527 T530	521	533	13	7.69	5	1604.6861499999998	321.94450637999995	1444.7534899999998	289.95797437999994
Exp9	Insulin receptor substrate 1	Thermolysin	FRKRTH[S]AGT[S]PT	S527 S531	521	533	13	7.69	5	1604.6861499999998	321.94450637999995	1444.7534899999998	289.95797437999994
Exp9	Insulin receptor substrate 1	Thermolysin	FRKRTHSAG[T][S]PT	T530 S531	521	533	13	7.69	5	1604.6861499999998	321.94450637999995	1444.7534899999998	289.95797437999994
Exp9	Insulin receptor substrate 1	Thermolysin	LLHPPEPK[S]PGEYVN	S892	884	898	15	20	3	1755.8232600000001	586.28169638	1675.8569300000001	559.6262530466666
Exp9	Insulin receptor substrate 1	Thermolysin	LLHPPEPKSPGE[Y]VN	Y896	884	898	15	20	3	1755.8232600000001	586.28169638	1675.8569300000001	559.6262530466666
Exp9	Insulin receptor substrate 1	Thermolysin	LGSGESSSTRR[S]SEDLS	S1222	1211	1227	17	11.76	3	1833.77416	612.2653297133332	1753.80783	585.6098863799999
Exp9	Insulin receptor substrate 1	Thermolysin	LGSGESSSTRRS[S]EDLS	S1223	1211	1227	17	11.76	3	1833.77416	612.2653297133332	1753.80783	585.6098863799999
Exp1	PKB-alpha	Clostripain (Clostridiopeptidase B)	PHFPQF[S][Y]SASGTA	S473 Y474	467	480	14	14.29	2	1655.6058299999997	828.8101913799999	1495.6731699999998	748.8438613799999
Exp1	PKB-alpha	Clostripain (Clostridiopeptidase B)	PHFPQF[S]YSASGTA	S473	467	480	14	14.29	2	1575.6394999999998	788.8270263799999	1495.6731699999998	748.8438613799999
Exp1	PKB-alpha	Clostripain (Clostridiopeptidase B)	PHFPQFS[Y]SASGTA	Y474	467	480	14	14.29	2	1575.6394999999998	788.8270263799999	1495.6731699999998	748.8438613799999
Exp2	PKB-beta	Clostripain (Clostridiopeptidase B)	YFDDEFTAQSITI[T]PPDR	T451	438	455	18	22.22	2	2194.94596	1098.48025638	2114.97963	1058.4970913799998
Exp2	PKB-beta	Clostripain (Clostridiopeptidase B)	THFPQF[S]YSASIR	S474	468	480	13	23.08	3	1619.71334	540.9117230466667	1539.74701	514.2562797133334
Exp3	PKB-gamma	Clostripain (Clostridiopeptidase B)	PHFPQF[S]YSASGR	S472	466	478	13	15.38	3	1559.65582	520.8925497133333	1479.68949	494.23710637999994
Exp5	GSK-3 beta	Clostripain (Clostridiopeptidase B)	DKDGSKVTTVVA[T]PGQGPDR	T43	31	50	20	15	4	2106.99463	527.75593388	2027.0283	507.76435138
Exp5	GSK-3 beta	Clostripain (Clostridiopeptidase B)	IQAAAS[P]PANATAASDTN[A]GDR	P390 A402	384	405	22	4.55	2	2228.90999	1115.46227138	2068.9773299999997	1035.4959413799997
Exp5	GSK-3 beta	Clostripain (Clostridiopeptidase B)	IQAAAS[P]PANATAASDTNAGDR	P390	384	405	22	4.55	2	2148.94366	1075.4791063799998	2068.9773299999997	1035.4959413799997
Exp5	GSK-3 beta	Clostripain (Clostridiopeptidase B)	IQAAASPPANATAASDTN[A]GDR	A402	384	405	22	4.55	2	2148.94366	1075.4791063799998	2068.9773299999997	1035.4959413799997
Exp6	Forkhead box protein O1A	Clostripain (Clostridiopeptidase B)	TS[S]NA[S]TI[S]GR	S319 S322 S325	317	327	11	9.09	2	1319.4197	660.71712638	1079.52071	540.76763138
Exp6	Forkhead box protein O1A	Clostripain (Clostridiopeptidase B)	TS[S]NASTISGR	S319	317	327	11	9.09	2	1159.48704	580.75079638	1079.52071	540.76763138
Exp6	Forkhead box protein O1A	Clostripain (Clostridiopeptidase B)	TSSNA[S]TISGR	S322	317	327	11	9.09	2	1159.48704	580.75079638	1079.52071	540.76763138
Exp6	Forkhead box protein O1A	Clostripain (Clostridiopeptidase B)	TSSNASTI[S]GR	S325	317	327	11	9.09	2	1159.48704	580.75079638	1079.52071	540.76763138
Exp6	Forkhead box protein O1A	Clostripain (Clostridiopeptidase B)	TS[S]NA[S]TISGR	S319 S322	317	327	11	9.09	2	1239.45337	620.73396138	1079.52071	540.76763138
Exp6	Forkhead box protein O1A	Clostripain (Clostridiopeptidase B)	TS[S]NASTI[S]GR	S319 S325	317	327	11	9.09	2	1239.45337	620.73396138	1079.52071	540.76763138
Exp6	Forkhead box protein O1A	Clostripain (Clostridiopeptidase B)	TSSNA[S]TI[S]GR	S322 S325	317	327	11	9.09	2	1239.45337	620.73396138	1079.52071	540.76763138
Exp7	Tuberin	Clostripain (Clostridiopeptidase B)	SL[S]PPPELEER	S540	538	548	11	18.18	2	1332.59623	667.3053913800001	1252.6299000000001	627.3222263800001
Exp7	Tuberin	Clostripain (Clostridiopeptidase B)	GSEKKTSGPL[S]PPTGPPGPAPAGPAVR	S664	654	680	27	7.41	4	2589.2951400000006	648.3310613800002	2509.3288100000004	628.3394788800001
Exp7	Tuberin	Clostripain (Clostridiopeptidase B)	ST[S]LNER	S939	937	943	7	14.29	2	885.3593199999999	443.68693637999996	805.3929899999999	403.70377138
Exp7	Tuberin	Clostripain (Clostridiopeptidase B)	SI[S]VSEHVVR	S981	979	988	10	40	3	1191.56488	398.19556971333327	1111.59855	371.54012637999995
Exp7	Tuberin	Clostripain (Clostridiopeptidase B)	DTALYKSL[S]VPAASTAKPPPLPR	S1254	1246	1268	23	17.39	4	2459.2824700000006	615.8278938800001	2379.3161400000004	595.8363113800001
Exp7	Tuberin	Clostripain (Clostridiopeptidase B)	L[S]PEVKAR[S]Q[S]GTLDGESAAWSASGEDSR	S1411 S1418 S1420	1410	1438	29	13.79	4	3217.3002700000006	805.3323438800002	2977.40128	745.35759638
Exp7	Tuberin	Clostripain (Clostridiopeptidase B)	GY[T]ISDSAPSR	T1462	1460	1470	11	9.09	2	1232.5074299999999	617.26099138	1152.5411	577.27782638
Exp7	Tuberin	Clostripain (Clostridiopeptidase B)	LI[S]SVEDFTEFV	S1798	1796	1807	12	50	1	1464.6425100000001	1465.64978638	1384.6761800000002	1385.68345638
Exp7	Tuberin	Clostripain (Clostridiopeptidase B)	L[S]PEVKARSQSGTLDGESAAWSASGEDSR	S1411	1410	1438	29	13.79	4	3057.3676100000002	765.3491788800001	2977.40128	745.35759638
Exp7	Tuberin	Clostripain (Clostridiopeptidase B)	LSPEVKAR[S]QSGTLDGESAAWSASGEDSR	S1418	1410	1438	29	13.79	4	3057.3676100000002	765.3491788800001	2977.40128	745.35759638
Exp7	Tuberin	Clostripain (Clostridiopeptidase B)	LSPEVKARSQ[S]GTLDGESAAWSASGEDSR	S1420	1410	1438	29	13.79	4	3057.3676100000002	765.3491788800001	2977.40128	745.35759638
Exp7	Tuberin	Clostripain (Clostridiopeptidase B)	L[S]PEVKAR[S]QSGTLDGESAAWSASGEDSR	S1411 S1418	1410	1438	29	13.79	4	3137.3339400000004	785.3407613800001	2977.40128	745.35759638
Exp7	Tuberin	Clostripain (Clostridiopeptidase B)	L[S]PEVKARSQ[S]GTLDGESAAWSASGEDSR	S1411 S1420	1410	1438	29	13.79	4	3137.3339400000004	785.3407613800001	2977.40128	745.35759638
Exp7	Tuberin	Clostripain (Clostridiopeptidase B)	LSPEVKAR[S]Q[S]GTLDGESAAWSASGEDSR	S1418 S1420	1410	1438	29	13.79	4	3137.3339400000004	785.3407613800001	2977.40128	745.35759638
Exp8	Mitogen-activated protein kinase 3	Clostripain (Clostridiopeptidase B)	IADPEHDHTGFL[T]E[Y]VATR	T202 Y204	190	208	19	21.05	4	2330.9609600000003	583.7475163800001	2171.0283	543.76435138
Exp8	Mitogen-activated protein kinase 3	Clostripain (Clostridiopeptidase B)	IADPEHDHTGFL[T]EYVATR	T202	190	208	19	21.05	4	2250.99463	563.75593388	2171.0283	543.76435138
Exp8	Mitogen-activated protein kinase 3	Clostripain (Clostridiopeptidase B)	IADPEHDHTGFLTE[Y]VATR	Y204	190	208	19	21.05	4	2250.99463	563.75593388	2171.0283	543.76435138
Exp9	Insulin receptor substrate 1	Clostripain (Clostridiopeptidase B)	LE[Y]YENEKKWR	Y46	44	54	11	18.18	4	1636.72865	410.18943888	1556.76232	390.19785638
Exp9	Insulin receptor substrate 1	Clostripain (Clostridiopeptidase B)	PA[S]VDG[S]PV[S]PSTNR	S341 S345 S348	339	353	15	13.33	2	1709.61	855.81227638	1469.71101	735.86278138
Exp9	Insulin receptor substrate 1	Clostripain (Clostridiopeptidase B)	H[S]AFVPTR	S574	573	580	8	25	3	993.44331	332.15504638	913.47698	305.49960304666666
Exp9	Insulin receptor substrate 1	Clostripain (Clostridiopeptidase B)	LST[S]SGR	S794	791	797	7	14.29	2	786.3272900000001	394.17092138000004	706.3609600000001	354.18775638000005
Exp9	Insulin receptor substrate 1	Clostripain (Clostridiopeptidase B)	VNL[S]PNR	S1078	1075	1081	7	28.57	2	878.4011199999999	440.20783637999995	798.4347899999999	400.22467137999996
Exp9	Insulin receptor substrate 1	Clostripain (Clostridiopeptidase B)	HS[S]ETFSSTPSATR	S1101	1099	1112	14	7.14	3	1573.64097	525.55426638	1493.67464	498.8988230466666
Exp9	Insulin receptor substrate 1	Clostripain (Clostridiopeptidase B)	HSSA[S]FENVWLR	S1145	1141	1152	12	33.33	3	1511.65582	504.89254971333327	1431.68949	478.23710637999994
Exp9	Insulin receptor substrate 1	Clostripain (Clostridiopeptidase B)	R[S][S]EDLSAYASISFQKQPEDR	S1222 S1223	1221	1241	21	14.29	4	2573.0836100000006	644.2781788800002	2413.15095	604.29501388
Exp9	Insulin receptor substrate 1	Clostripain (Clostridiopeptidase B)	PA[S]VDGSPVSPSTNR	S341	339	353	15	13.33	2	1549.67734	775.84594638	1469.71101	735.86278138
Exp9	Insulin receptor substrate 1	Clostripain (Clostridiopeptidase B)	PASVDG[S]PVSPSTNR	S345	339	353	15	13.33	2	1549.67734	775.84594638	1469.71101	735.86278138
Exp9	Insulin receptor substrate 1	Clostripain (Clostridiopeptidase B)	PASVDGSPV[S]PSTNR	S348	339	353	15	13.33	2	1549.67734	775.84594638	1469.71101	735.86278138
Exp9	Insulin receptor substrate 1	Clostripain (Clostridiopeptidase B)	PA[S]VDG[S]PVSPSTNR	S341 S345	339	353	15	13.33	2	1629.64367	815.82911138	1469.71101	735.86278138
Exp9	Insulin receptor substrate 1	Clostripain (Clostridiopeptidase B)	PA[S]VDGSPV[S]PSTNR	S341 S348	339	353	15	13.33	2	1629.64367	815.82911138	1469.71101	735.86278138
Exp9	Insulin receptor substrate 1	Clostripain (Clostridiopeptidase B)	PASVDG[S]PV[S]PSTNR	S345 S348	339	353	15	13.33	2	1629.64367	815.82911138	1469.71101	735.86278138
Exp9	Insulin receptor substrate 1	Clostripain (Clostridiopeptidase B)	R[S]SEDLSAYASISFQKQPEDR	S1222	1221	1241	21	14.29	4	2493.1172800000004	624.2865963800001	2413.15095	604.29501388
Exp9	Insulin receptor substrate 1	Clostripain (Clostridiopeptidase B)	RS[S]EDLSAYASISFQKQPEDR	S1223	1221	1241	21	14.29	4	2493.1172800000004	624.2865963800001	2413.15095	604.29501388
Exp1	PKB-alpha	Proteinase K	RSG[S]PSDN[S]GA	S124 S129	121	131	11	0	2	1193.37511	597.69483138	1033.44245	517.72850138
Exp1	PKB-alpha	Proteinase K	PQF[S][Y]SA	S473 Y474	470	476	7	14.29	1	958.28747	959.29474638	798.35481	799.36208638
Exp1	PKB-alpha	Proteinase K	RSG[S]PSDNSGA	S124	121	131	11	0	2	1113.40878	557.71166638	1033.44245	517.72850138
Exp1	PKB-alpha	Proteinase K	RSGSPSDN[S]GA	S129	121	131	11	0	2	1113.40878	557.71166638	1033.44245	517.72850138
Exp1	PKB-alpha	Proteinase K	PQF[S]YSA	S473	470	476	7	14.29	1	878.32114	879.32841638	798.35481	799.36208638
Exp1	PKB-alpha	Proteinase K	PQFS[Y]SA	Y474	470	476	7	14.29	1	878.32114	879.32841638	798.35481	799.36208638
Exp2	PKB-beta	Proteinase K	I[T]PPDRY	T451	450	456	7	14.29	2	940.4055299999999	471.21004137999995	860.4391999999999	431.22687637999996
Exp2	PKB-beta	Proteinase K	PQF[S]Y	S474	471	475	5	20	1	720.2520000000001	721.2592763800001	640.2856700000001	641.2929463800001
Exp3	PKB-gamma	Proteinase K	I[T]PPE	T447	446	450	5	20	1	635.25674	636.26401638	555.2904100000001	556.2976863800001
Exp3	PKB-gamma	Proteinase K	PQF[S]Y	S472	469	473	5	20	1	720.2520000000001	721.2592763800001	640.2856700000001	641.2929463800001
Exp5	GSK-3 beta	Proteinase K	QQP[S]A	S21	18	22	5	0	1	609.21595	610.22322638	529.24962	530.2568963800001
Exp5	GSK-3 beta	Proteinase K	A[T]PGQGPDRPQE	T43	42	53	12	0	2	1331.5506799999998	666.7826163799999	1251.5843499999999	626.7994513799999
Exp5	GSK-3 beta	Proteinase K	N[A]GDRGQT	A402	401	408	8	0	2	897.3341600000001	449.67435638000006	817.3678300000001	409.6911913800001
Exp6	Forkhead box protein O1A	Proteinase K	S[S]NA[S]T	S319 S322	318	323	6	0	1	725.16703	726.17430638	565.23437	566.24164638
Exp6	Forkhead box protein O1A	Proteinase K	I[S]GRL[S]PI	S325 S329	324	331	8	37.5	2	1001.43479	501.72467138	841.5021300000001	421.75834138000005
Exp6	Forkhead box protein O1A	Proteinase K	S[S]NAST	S319	318	323	6	0	1	645.2007	646.20797638	565.23437	566.24164638
Exp6	Forkhead box protein O1A	Proteinase K	SSNA[S]T	S322	318	323	6	0	1	645.2007	646.20797638	565.23437	566.24164638
Exp6	Forkhead box protein O1A	Proteinase K	I[S]GRLSPI	S325	324	331	8	37.5	2	921.46846	461.74150638000003	841.5021300000001	421.75834138000005
Exp6	Forkhead box protein O1A	Proteinase K	ISGRL[S]PI	S329	324	331	8	37.5	2	921.46846	461.74150638000003	841.5021300000001	421.75834138000005
Exp7	Tuberin	Proteinase K	RSL[S]PPPE	S540	537	544	8	12.5	2	961.4269900000002	481.7207713800001	881.4606600000002	441.7376063800001
Exp7	Tuberin	Proteinase K	SGPL[S]PPT	S664	660	667	8	12.5	1	834.3524300000001	835.3597063800001	754.3861000000002	755.3933763800002
Exp7	Tuberin	Proteinase K	RST[S]L	S939	936	940	5	20	2	642.2738	322.14417638000003	562.3074700000001	282.16101138000005
Exp7	Tuberin	Proteinase K	KSL[S]V	S1254	1251	1255	5	40	2	612.2883800000001	307.15146638000004	532.3220500000001	267.16830138000006
Exp7	Tuberin	Proteinase K	SKSS[S]SPE	S1387	1383	1390	8	0	2	887.3273500000001	444.6709513800001	807.3610200000002	404.6877863800001
Exp7	Tuberin	Proteinase K	GRL[S]PE	S1411	1408	1413	6	16.67	2	737.3109000000001	369.66272638000004	657.3445700000001	329.67956138000005
Exp7	Tuberin	Proteinase K	R[S]Q[S]GT	S1418 S1420	1417	1422	6	0	2	794.23611	398.12533138000003	634.3034500000001	318.15900138000006
Exp7	Tuberin	Proteinase K	RPRGY[T]I	T1462	1457	1463	7	14.29	3	941.4484000000001	314.8234097133334	861.4820700000001	288.16796638000005
Exp7	Tuberin	Proteinase K	R[S]QSGT	S1418	1417	1422	6	0	2	714.2697800000001	358.14216638000005	634.3034500000001	318.15900138000006
Exp7	Tuberin	Proteinase K	RSQ[S]GT	S1420	1417	1422	6	0	2	714.2697800000001	358.14216638000005	634.3034500000001	318.15900138000006
Exp8	Mitogen-activated protein kinase 3	Proteinase K	L[T]E[Y]V	T202 Y204	201	205	5	40	1	783.24929	784.25656638	623.31663	624.32390638
Exp8	Mitogen-activated protein kinase 3	Proteinase K	L[T]EYV	T202	201	205	5	40	1	703.28296	704.29023638	623.31663	624.32390638
Exp8	Mitogen-activated protein kinase 3	Proteinase K	LTE[Y]V	Y204	201	205	5	40	1	703.28296	704.29023638	623.31663	624.32390638
Exp9	Insulin receptor substrate 1	Proteinase K	GGKPG[S]F	S323	318	324	7	14.29	2	728.28943	365.15199138	648.3231000000001	325.16882638000004
Exp9	Insulin receptor substrate 1	Proteinase K	DG[S]PV[S]PST	S345 S348	343	351	9	11.11	1	1005.30932	1006.31659638	845.37666	846.38393638
Exp9	Insulin receptor substrate 1	Proteinase K	NHSR[S]I	S374	370	375	6	16.67	3	792.3279600000001	265.11659638000003	712.3616300000001	238.4611530466667
Exp9	Insulin receptor substrate 1	Proteinase K	G[T][S]PT	T530 S531	529	533	5	0	1	621.1448300000001	622.1521063800001	461.21217000000007	462.2194463800001
Exp9	Insulin receptor substrate 1	Proteinase K	PGHRH[S]A	S574	569	575	7	0	4	840.3391799999999	211.09207138	760.37285	191.10048888
Exp9	Insulin receptor substrate 1	Proteinase K	ST[S]SGRL	S794	792	798	7	14.29	2	786.3272900000001	394.17092138000004	706.3609600000001	354.18775638000005
Exp9	Insulin receptor substrate 1	Proteinase K	PK[S]PGE[Y]V	S892 Y896	890	897	8	12.5	2	1035.37152	518.69303638	875.43886	438.72670638
Exp9	Insulin receptor substrate 1	Proteinase K	NL[S]PNRNQSA	S1078	1076	1085	10	10	2	1179.50336	590.75895638	1099.53703	550.77579138
Exp9	Insulin receptor substrate 1	Proteinase K	KRHSSA[S]F	S1145	1139	1146	8	12.5	4	998.4334799999999	250.61564638	918.46715	230.62406388
Exp9	Insulin receptor substrate 1	Proteinase K	RR[S][S]E	S1222 S1223	1220	1224	5	0	3	793.2520900000001	265.42463971333336	633.3194300000001	212.11375304666672
Exp9	Insulin receptor substrate 1	Proteinase K	DG[S]PVSPST	S345	343	351	9	11.11	1	925.34299	926.35026638	845.37666	846.38393638
Exp9	Insulin receptor substrate 1	Proteinase K	DGSPV[S]PST	S348	343	351	9	11.11	1	925.34299	926.35026638	845.37666	846.38393638
Exp9	Insulin receptor substrate 1	Proteinase K	G[T]SPT	T530	529	533	5	0	1	541.1785000000001	542.1857763800001	461.21217000000007	462.2194463800001
Exp9	Insulin receptor substrate 1	Proteinase K	GT[S]PT	S531	529	533	5	0	1	541.1785000000001	542.1857763800001	461.21217000000007	462.2194463800001
Exp9	Insulin receptor substrate 1	Proteinase K	PK[S]PGEYV	S892	890	897	8	12.5	2	955.40519	478.70987138	875.43886	438.72670638
Exp9	Insulin receptor substrate 1	Proteinase K	PKSPGE[Y]V	Y896	890	897	8	12.5	2	955.40519	478.70987138	875.43886	438.72670638
Exp9	Insulin receptor substrate 1	Proteinase K	RR[S]SE	S1222	1220	1224	5	0	3	713.2857600000001	238.76919638000004	633.3194300000001	212.11375304666672
Exp9	Insulin receptor substrate 1	Proteinase K	RRS[S]E	S1223	1220	1224	5	0	3	713.2857600000001	238.76919638000004	633.3194300000001	212.11375304666672
